# Supplementary material for: Characterization of postural control impairment in women with fibromyalgia
Source: PLoS One. 2018 May 3;13(5):e0196575. doi: 10.1371/journal.pone.0196575 (PMC5933724; doi:10.1371/journal.pone.0196575)
Supplement: S1 Dataset — (XLSX) [file pone.0196575.s001.xlsx]

## Sheet: S1 DATABASE_Study database
Participant	Group	Age	BMI	Bilateral_quadriceps_strength	Bilateral_hamstring_strength	Ellipse_EO	RMS_AP_EO	RMS_ML_EO	SampEn_AP_EO	SampEn_ML_EO	Ellipse_EC	RMS_AP_EC	RMS_ML_EC	SampEn_AP_EC	SampEn_ML_EC	Ellipse_FEO	RMS_AP_FEO	RMS_ML_FEO	SampEn_AP_FEO	SampEn_ML_FEO	Ellipse_FEC	RMS_AP_FEC	RMS_ML_FEC	SampEn_AP_FEC	SampEn_ML_FEC	Ellipse_DT	RMS_AP_DT	RMS_ML_DT	SampEn_AP_DT	SampEn_ML_DT
FM001	1	61	21	63.41	76.39	21.2225	1.79688	0.636569	0.946256	1.021	52.6882	1.90677	1.58268	0.87292	1.03197	329.701	4.77339	4.28141	0.776279	0.86333	882.424	7.16998	6.52694	0.626869	0.723645	28.6329	1.52227	1.02275	0.943481	1.02037
FM015	1	54	24.8	68.21	89.38	154.419	4.6579	1.80693	0.710225	0.949655	502.567	6.28804	4.29425	0.615759	0.859152	273.573	4.15708	3.93807	0.621171	0.837152	711.294	7.91277	4.87092	0.489911	0.769756	299.413	5.12972	3.11871	0.65492	0.808428
FM016	1	49	26.6	74.73	120.01	102.82	4.07671	1.56699	0.788393	0.900999	55.884	2.41379	1.23221	0.826885	1.01971	338.797	5.5549	3.33426	0.713481	0.949809	705.396	7.64779	5.08053	0.596848	0.845931	42.8821	2.04963	1.13676	0.813923	0.8727
FM020	1	59	23.8	77.72	115.93	70.8011	3.44161	1.13099	0.86425	1.00154	82.632	3.90506	1.17873	0.722961	0.967619	291.041	4.75833	3.28018	0.440348	0.813618	1323.05	9.21536	7.77889	0.497724	0.564114	43.7852	2.11478	1.13023	0.81245	0.999653
FM021	1	53	26.3	52.33	45.82	75.6069	4.06624	1.18552	0.709683	0.937198	48.7357	3.85381	0.779999	0.699039	1.01117	172.67	3.89895	2.50771	0.763828	0.872382	360.076	6.15918	3.18972	0.502351	0.747817	96.2009	4.97038	1.61452	0.706076	0.986825
FM023	1	47	31.9	70.56	78.55	78.8601	2.43323	1.72527	0.754042	0.981101	76.7622	4.35508	1.04566	0.679933	0.929074	129.577	3.57952	2.05068	0.623375	0.844354	433.763	7.28257	3.23088	0.516467	0.751242	83.5819	3.34369	1.39471	0.702216	0.879345
FM025	1	53	24.4	109.18	78.8	697.543	9.6796	3.87287	0.545537	0.784222	941.133	9.97469	5.03816	0.55323	0.813382	3049.53	13.7025	11.8488	0.538542	0.635191	2017.37	17.079	6.334	0.380345	0.663922	880.547	5.77729	8.1377	0.569074	0.584708
FM030	1	51	23.4	72.18	74.19	154.548	5.16701	1.65689	0.777395	0.964271	82.8223	5.39179	0.978477	0.674869	1.01388	563.311	6.91349	4.44112	0.487835	0.76447	1024.25	9.5648	5.87293	0.533462	0.624951	270.733	5.1953	2.79096	0.689184	0.905376
FM031	1	54	34.5	54.44	121.08	156.787	4.11241	2.04552	0.751363	0.98777	159.049	5.62332	1.5815	0.633568	0.975604	379.472	4.27563	5.00505	0.707157	0.878848	638.732	7.15263	4.78147	0.590347	0.777142	90.7617	4.06615	1.24899	0.712263	0.950338
FM033	1	51	26.8	111.53	63.17	93.1019	2.99876	1.66249	0.855757	0.921981	181.462	5.84195	1.85955	0.728844	0.775586	158.66	3.95278	2.45169	0.862612	0.952975	155.754	4.01944	2.12899	0.801527	0.932161	83.7648	3.53651	1.3108	0.866259	0.996959
FM034	1	48	19.7	105.6	87.37	141.443	7.79373	1.17817	0.825623	0.992844	277.608	9.99887	1.48633	0.616222	0.946773	500.376	9.19242	3.06129	0.62003	0.850115	2087.1	14.6715	7.54767	0.471565	0.675642	307.515	6.59809	2.6031	0.691523	0.863735
FM035	1	49	26.1	106.48	90.65	187.324	3.46838	2.89553	0.906517	0.801387	759.995	6.03776	6.95375	0.668412	0.724581	874.38	7.79987	6.1595	0.598647	0.821679	476.348	6.66117	3.8608	0.637039	0.879689	136.844	3.84155	2.02604	0.924687	0.966619
FM036	1	60	26.8	52.58	40.82	664.143	6.29267	5.82747	0.617567	0.742568	427.973	6.14022	3.73676	0.759115	0.708712	640.64	5.50546	6.24007	0.590631	0.832164	2163.87	11.0122	10.4809	0.546657	0.561731	94.2369	3.09518	1.68656	0.811762	0.819506
FM037	1	51	38.9	93.84	77.72	179.109	4.47066	2.13533	0.699536	0.907927	285.907	7.42034	2.13743	0.598757	0.813962	531.845	5.60283	5.11646	0.648781	0.768708	805.653	9.51883	4.64726	0.636673	0.760652	119.037	3.83684	1.6922	0.623389	0.886237
FM038	1	56	23	72.87	61.94	446.23	10.992	2.171	0.348712	0.820422	540.935	12.7794	2.36574	0.398178	0.816667	1796.46	16.5376	5.81292	0.454121	0.629828	3001.74	17.8288	8.96707	0.347239	0.635885	83.9943	3.25141	1.38681	0.803443	0.969545
FM039	1	53	25.1	84.63	82.03	90.5987	2.80062	1.73912	0.861588	1.02273	74.3534	2.85464	1.45246	0.74958	0.999415	121.581	2.91762	2.28189	0.744151	0.843249	402.173	5.9643	3.60007	0.594614	0.75608	105.4	3.54086	1.599	0.805127	0.904302
FM040	1	50	21.1	57.48	53.66	52.31	2.4212	1.16575	0.893651	0.988259	314.93	3.84814	5.87201	0.901756	0.925603	361.548	4.68344	4.17315	0.827355	0.941212	1984.87	12.1653	10.2025	0.643281	0.72292	384.29	6.83243	3.3167	0.606133	0.832514
FM041	1	61	33.7	89.77	54.59	376.671	5.96623	3.83709	0.581475	0.827804	886.131	11.9564	4.45096	0.535716	0.649539	988.825	9.52537	5.58057	0.473861	0.678752	1910.84	13.7707	7.58143	0.360811	0.529362	1008.7	10.9921	4.95943	0.511111	0.708074
FM042	1	50	27.1	106.62	65.32	75.4285	4.3077	0.980367	0.804139	0.989712	126.636	4.85321	1.4274	0.77236	0.954165	232.747	5.34901	2.45756	0.66759	0.940028	685.546	10.3839	3.6521	0.605528	0.821937	75.8347	4.48967	0.947626	0.667796	0.983707
FM043	1	56	33.9	84.58	71.94	62.1421	2.54144	1.34268	0.789925	0.994718	411.651	7.46426	3.08893	0.563732	0.90428	217.544	4.36827	2.85003	0.7248	0.818423	1067.99	12.5996	4.53789	0.623929	0.786559	71.7848	3.06611	1.25128	0.774766	0.992101
FM044	1	63	25.2	74.97	40.53	300.032	8.38848	1.93987	0.554311	0.795451	534.696	8.30693	3.60471	0.453261	0.579825	1028.31	12.3163	4.5834	0.497202	0.843912	1131.48	11.2271	5.40479	0.365947	0.689775	150.355	4.79649	1.68771	0.658906	0.96685
FM045	1	46	20.1	59.69	87.81	368.14	7.32546	2.81061	0.684455	0.942684	1059.01	9.37635	6.21936	0.509725	0.704595	1081.91	9.48232	6.08144	0.494146	0.734081	1657.07	13.0924	6.74943	0.296728	0.604566	883.329	14.4441	3.39461	0.486639	0.76596
FM046	1	47	21.8	96.04	96.68	50.8948	2.273	1.28302	0.953292	1.00722	113.801	3.7882	1.60821	0.859293	0.929404	265.864	5.03543	3.03701	0.776079	0.827495	553.277	7.63184	3.96614	0.585714	0.814528	80.4869	2.09481	2.14585	0.835324	0.925201
FM047	1	45	32.4	78.6	100.21	262.321	9.11827	1.53036	0.376588	0.798626	627.432	11.1771	2.99943	0.238905	0.692767	1308.38	15.9402	4.39903	0.378132	0.72537	3460.15	23.6409	7.77711	0.466212	0.638221	856.692	16.1672	3.08781	0.370197	0.820796
FM049	1	64	32.5	52.19	70.12	646.498	9.70024	3.58587	0.525806	0.828299	477.019	8.22297	4.02048	0.566115	0.784216	1319.69	10.7684	6.79311	0.486896	0.552346	2143.85	13.9047	8.34038	0.447973	0.58063	571.469	7.27501	4.29277	0.556542	0.658357
FM050	1	62	31.2	67.52	64.14	130.494	4.74198	1.54417	0.867785	0.912214	176.337	4.35431	2.15564	0.675015	0.810358	469.609	5.48358	5.09824	0.739637	0.82647	649.125	7.74485	4.90742	0.606379	0.773388	114.01	2.95955	2.20373	0.894297	0.906994
FM051	1	45	25.3	69.39	70.12	40.5379	1.80254	1.21671	0.870017	1.03685	69.2254	4.42448	0.930188	0.746977	1.00945	109.518	3.28708	1.80285	0.692112	0.816993	350.973	5.66058	3.41181	0.598095	0.729788	201.664	4.98546	2.74822	0.768963	0.898321
FM052	1	56	28.6	39.15	73.41	76.0017	3.55174	1.18859	0.682346	0.829295	85.3542	3.80814	1.19987	0.652111	0.94955	283.411	4.87155	3.14132	0.664424	0.828992	485.931	6.48998	4.09851	0.540673	0.727174	33.0976	2.3402	0.761095	0.739894	1.01065
FM053	1	50	23.3	52.29	52.92	63.1834	2.54334	1.38066	0.946255	0.996396	147.134	5.19997	2.09096	0.754558	0.984193	824.766	5.56904	7.88412	0.472979	0.449778	908.722	7.64383	6.4988	0.554572	0.666483	124.985	3.52384	2.62666	0.875058	0.977095
FM054	1	62	24.6	38.08	47.09	281.342	6.77406	2.36564	0.712408	0.953454	524.912	6.20622	4.87369	0.733328	0.894376	707.5	9.24549	4.10344	0.706444	0.832459	1431.3	10.7883	7.09122	0.580317	0.818528	151.347	4.25048	1.91666	0.714555	0.890169
FM055	1	50	20.5	46.11	63.31	31.157	2.42263	0.828804	0.893328	0.990191	46.0804	3.24696	0.784976	0.750711	1.02696	318.969	6.01129	3.08472	0.707245	0.818262	530.648	7.09599	3.99245	0.61567	0.791272	59.5214	2.86055	1.4015	0.825959	1.00477
FM056	1	59	19.9	47.04	67.18	472.406	7.58823	3.43948	0.720962	0.890668	345.451	4.60913	4.04808	0.724599	0.897395	402.934	5.47578	3.92312	0.599649	0.78056	2258.97	15.7826	7.78576	0.516389	0.665422	92.5114	3.07944	1.61751	0.867741	0.933472
FM057	1	61	24.7	60.81	63.26	187.415	5.68262	1.77875	0.69255	0.949532	325.541	6.0839	3.05794	0.636805	0.978074	503.527	7.4387	3.66581	0.670882	0.736825	1228.32	8.2387	8.6961	0.579131	0.608503	104.798	3.78114	1.51963	0.670725	0.951238
FM058	1	45	26.8	64.88	62.48	169.532	5.91963	1.99168	0.761511	1.00271	336.952	6.23332	3.22159	0.643543	0.947768	604.726	9.52046	4.00087	0.531502	0.85262	1100.43	14.2913	4.10682	0.466288	0.621109	208.55	3.67049	3.20473	0.641758	0.906582
FM059	1	50	24.7	64.44	70.22	44.0898	2.36334	1.05997	0.924346	1.02401	39.8272	2.45273	0.898319	0.921927	0.84437	254.617	3.70605	4.43299	0.846063	0.91919	543.08	8.10081	4.08516	0.706404	0.830004	96.3541	2.99845	1.76884	0.927202	0.993127
FM060	1	48	2.6	64.34	57.92	47.6875	4.02038	0.709491	0.840908	0.856872	248.404	9.88065	2.49173	0.641969	0.849033	391.901	7.81202	2.73837	0.571992	0.851421	1432.59	12.8551	6.51725	0.407978	0.648396	485.409	12.588	2.19142	0.593036	0.874659
FM061	1	60	29.8	50.03	46.95	31.7526	1.6746	1.09079	0.893277	1.00326	243.911	5.28002	2.48664	0.652706	0.836834	232.46	5.27796	2.53683	0.667832	0.899093	572.824	7.39317	4.32787	0.568944	0.790866	125.719	2.74214	2.73637	0.814775	0.969719
FM062	1	48	28.3	67.58	63.85	307.993	6.83242	4.06293	0.658915	0.958436	783.735	7.07136	7.01732	0.715792	0.824978	581.989	8.2344	3.83913	0.5468	0.840037	2171.65	13.9066	8.76865	0.495953	0.692513	494.495	9.1122	2.9128	0.568202	0.937834
FM063	1	51	30.9	87.17	134.41	37.8085	2.12369	0.981126	0.806262	0.898966	146.09	4.73343	1.69381	0.62267	0.893021	122.133	3.09048	2.27157	0.70525	0.861832	739.064	8.1788	4.85376	0.581387	0.739252	82.9696	2.82093	1.57713	0.679704	0.882905
FM064	1	48	25.8	83.16	82.96	88.2673	3.6606	1.29436	0.701541	0.887448	76.4942	3.2225	1.44961	0.766722	0.960864	164.393	4.20332	2.20595	0.721832	0.869757	432.417	6.41008	3.58498	0.526681	0.804229	63.8596	3.06907	1.13759	0.82107	0.927943
FM065	1	64	28	59.98	89.04	126.84	5.86656	1.19744	0.856871	0.745634	807.541	11.6582	3.73863	0.56934	0.600659	420.079	7.54834	3.15962	0.480836	0.678965	42.9191	3.0302	0.762261	0.758028	1.01132	284.462	8.67847	1.81259	0.578285	0.901536
FM066	1	54	18	81.63	90.85	84.8392	3.74627	1.25314	0.910367	0.957527	104.639	3.77774	1.49365	0.912834	1.01185	444.228	7.10451	3.36055	0.691306	0.849141	48.0664	2.13385	1.27665	0.836808	1.01	91.6467	3.13527	1.59836	0.967436	0.973175
FM067	1	52	23.1	56.64	56.55	630.245	6.85464	4.95735	0.599985	0.753897	512.589	8.76076	3.19785	0.609489	0.899468	658.627	6.33061	5.60944	0.630643	0.713826	795.166	7.08161	6.54899	0.551226	0.756981	992.712	8.63514	6.17644	0.567286	0.719538
FM068	1	62	22.3	61	64.73	139.886	2.80966	2.70348	0.884649	0.965692	136.328	3.24451	2.30876	0.65256	0.871938	313.51	4.43367	3.80786	0.699969	0.861299	1231.64	9.25816	7.21632	0.513399	0.648656	120.32	2.87986	2.56383	0.733356	0.794531
FM069	1	45	22.6	47.68	93	1115.42	10.5452	5.86987	0.551999	0.721733	1218.79	11.7561	5.51742	0.597562	0.758613	2621.77	15.0807	9.62371	0.38585	0.627627	2101.92	14.5184	7.70261	0.427189	0.646659	546.361	9.93147	3.0005	0.506537	0.755161
FM070	1	57	28.5	96.34	86.93	69.9138	3.58203	1.07791	0.824402	0.885464	105.353	5.30349	1.05664	0.683973	0.992633	1158	9.12874	7.19794	0.361479	0.769219	2373.35	16.568	7.84958	0.332986	0.679754	54.9231	3.60306	0.874761	0.812553	0.993889
FM071	1	55	28.1	84.09	114.52	234.518	8.70807	1.94003	0.708695	0.97795	211.674	6.3817	1.86461	0.635051	0.926251	467.369	7.52962	3.33221	0.601752	0.694441	614.002	9.07703	3.67473	0.514715	0.640324	88.1586	3.35081	1.57449	0.669002	0.960073
FM072	1	66	27.4	44.98	40.72	72.1029	2.77766	1.54418	0.716596	0.865114	271.398	5.47954	2.69988	0.545233	0.819846	319.207	4.73873	3.66478	0.519634	0.801633	1013.55	11.7008	4.6758	0.424608	0.738533	178.488	4.54587	2.12686	0.66298	0.881829
FM073	1	51	25.6	67.52	87.61	85.3001	2.76638	1.80602	0.70209	0.77189	158.525	4.26217	1.98323	0.725765	0.962293	422.701	5.31251	4.46709	0.507329	0.799484	2314.34	13.9519	8.91441	0.352247	0.486157	447.664	7.38722	3.23331	0.592973	0.918257
FM074	1	45	30.2	65.07	90.8	697.81	9.46643	3.97689	0.543136	0.812025	659.172	8.3341	4.24534	0.44949	0.697699	1138.99	10.9898	6.21407	0.397591	0.653957	2775.97	15.2879	9.73557	0.389849	0.507497	431.102	6.33955	3.98322	0.472093	0.769306
FM075	1	58	25.4	82.32	105.05	93.7479	2.8884	2.80151	0.964958	1.01721	141.879	6.21711	1.30942	0.788174	1.00476	387.305	5.65984	4.10208	0.694246	0.809636	1095.55	9.3155	6.48973	0.57273	0.613537	77.0535	2.58244	1.82366	0.912001	1.00616
FM080	1	51	21.7	81.78	62.57	48.7269	3.12459	0.84438	0.911355	0.863007	179.015	6.58616	2.56119	0.803726	0.971419	197.014	4.13608	2.54132	0.792171	0.87265	969.777	11.4875	4.62292	0.652407	0.763206	111.855	2.23208	2.75746	0.87806	0.996276
FM081	1	56	34.1	96.29	63.65	72.0255	4.9267	0.791056	0.679882	0.877004	217.323	7.30275	1.57904	0.535239	0.848757	161.632	5.25732	1.65119	0.661245	0.825188	671.777	10.408	3.43107	0.336731	0.716004	41.3358	2.49204	0.897716	0.75347	0.985224
FM082	1	49	31.6	77.18	101.23	36.2625	2.5017	0.781126	0.679483	0.823602	76.7445	3.35192	1.22584	0.645123	0.927247	121.059	5.0063	1.38488	0.728043	0.944744	250.144	5.43192	2.53482	0.536383	0.792358	133.886	3.28587	2.26784	0.619314	0.847339
FM084	1	50	33.9	114.32	111.03	105.611	3.66173	1.86875	0.597414	0.998902	130.696	5.78487	1.21186	0.484562	0.825821	450.925	7.34314	3.3978	0.517285	0.703713	858.517	8.87028	5.35485	0.421069	0.508934	96.4176	3.85538	1.44398	0.540369	0.920535
FM085	1	47	42.8	73.01	72.96	106.203	4.23693	1.50353	0.710983	0.944159	1100.8	9.06575	6.61889	0.47356	0.673484	1267.27	14.9282	4.52836	0.499125	0.72303	2027.12	14.3886	8.51959	0.445562	0.578394	126.284	3.59194	1.95216	0.603517	0.880209
FM086	1	51	24.1	104.32	133.57	51.4132	3.3188	1.34347	0.918599	1.02876	18.6716	2.22807	0.449179	0.849858	0.998197	191.363	4.97127	2.2453	0.743828	0.789469	322.462	6.91309	2.54017	0.456831	0.773535	42.1176	2.36922	0.953898	0.845103	0.829343
FM087	1	58	35.1	50.67	47.53	170.867	3.86492	2.46062	0.73375	0.89885	155.98	5.44624	1.56768	0.675759	0.939466	176.025	4.31173	2.1829	0.622355	0.788417	600.524	8.80864	3.68131	0.440828	0.689515	336.215	8.65232	2.07251	0.585397	0.900595
FM088	1	56	24.4	112.7	107.8	65.559	2.35597	1.53546	0.888659	0.990281	40.7696	2.86196	0.790003	0.873113	0.976843	232.723	4.17119	2.99699	0.754139	0.931403	493.997	7.71323	3.61819	0.563322	0.743216	80.4364	3.54634	1.43684	0.831929	0.990744
FM089	1	58	26.8	68.6	108.29	191.372	6.0728	2.54468	0.892389	0.987256	64.4605	2.97314	1.39996	0.795534	0.944579	416.992	5.70749	4.32087	0.736425	0.822123	551.716	7.52006	3.97252	0.635577	0.705562	230.791	6.11989	2.04473	0.596652	0.875264
FM090	1	43	21.2	45.86	52.23	40.3184	3.572	0.615019	0.95225	1.00326	62.2139	4.86553	0.745436	0.891552	1.02866	258.653	4.2785	3.27332	0.838195	0.929177	782.904	9.8971	4.33993	0.613315	0.760068	137.473	3.55907	2.0966	0.851506	0.903955
FM092	1	44	32.2	122.5	84.97	20.4947	2.47321	0.489232	0.922228	0.961839	604.181	14.8083	2.99706	0.527987	0.866274	245.507	4.71968	2.84077	0.676108	0.802097	2517.88	15.331	9.16181	0.300017	0.481402	55.468	2.45185	1.23124	0.788848	1.02469
FM093	1	44	24.9	73.5	55.17	696.351	12.8172	4.1872	0.527496	0.730986	1399.34	11.6279	6.68734	0.374795	0.64675	1385.18	12.5155	6.23421	0.381558	0.692488	1141.85	10.2683	6.14467	0.508362	0.727239	776.351	11.023	3.94585	0.292272	0.710103
FM094	1	52	20.6	70.27	62.03	101.135	3.14978	1.74999	0.890457	1.01807	299.002	4.27193	3.778	0.630383	0.949749	407.912	7.49426	2.93173	0.681722	0.969051	1242.66	9.21787	7.22435	0.559087	0.747565	88.2389	3.03002	1.57546	0.851457	0.915348
FM095	1	51	21.7	132.3	122.5	66.5589	2.51012	1.55911	0.885159	1.02451	125.258	3.73356	1.9643	0.860645	0.99487	182.62	4.2465	2.85225	0.807152	0.853298	746.835	6.82843	5.89539	0.67894	0.818056	113.687	3.61086	1.83606	0.8761	0.982771
FM096	1	58	22.4	115.93	78.4	255.099	5.34247	2.96778	0.89361	0.937976	589.16	6.50689	4.94233	0.777929	0.860225	1280.24	11.2015	6.17115	0.58744	0.828645	1510.97	11.8575	7.02293	0.616274	0.768549	754.666	8.62462	4.70762	0.658088	0.71872
FM097	1	46	22.2	55.57	49	107.649	2.79392	2.06001	0.868757	0.982049	200.718	5.5781	1.97235	0.630315	0.846224	235.475	3.31519	3.84105	0.769175	0.786921	86.1674	3.06536	1.50403	0.825665	0.850391	244.858	3.8584	3.39788	0.711948	0.957457
FM098	1	44	23.8	65.37	52.43	62.189	2.46788	1.34402	0.988293	1.03788	116.196	3.7077	1.79405	0.823199	0.927338	194.592	4.01874	2.88737	0.77618	0.887897	394.37	6.03	3.49602	0.524715	0.707468	95.0405	3.04654	1.7123	0.793241	0.93176
FM099	1	58	22.7	93.1	83.3	36.2618	2.95303	0.716154	0.960291	0.970325	17.9946	1.78721	0.550365	0.940714	1.03369	280.459	6.17644	2.47332	0.720025	0.969058	656.888	7.85837	4.63193	0.622983	0.740326	69.2428	2.39703	1.5592	0.920958	0.962377
FM100	1	68	36.2	47.33	63.7	94.3407	2.78124	1.98128	0.809816	0.886553	54.861	2.80567	1.0919	0.82101	1.02585	217.64	4.18076	2.8549	0.683382	0.847481	336.736	7.02491	2.59493	0.665382	0.858233	152.41	3.42441	2.48184	0.766082	0.85871
FM101	1	75	30.5	57.13	73.5	96.9024	2.40925	2.40959	0.889029	0.988447	114.196	3.836	1.6727	0.826779	1.00787	394.772	4.423	4.78565	0.744105	0.910686	1126.57	8.99645	6.67783	0.611372	0.785731	101.983	3.72174	1.46517	0.709004	0.945354
FM102	1	51	33.3	105.99	97.95	164.941	2.98666	3.04339	0.837176	1.00076	143.234	5.23442	1.46892	0.563376	0.779785	411.137	7.12625	3.09151	0.580318	0.858188	1072.76	7.48797	7.79913	0.487304	0.718257	94.1372	4.51915	1.10775	0.608565	1.00819
FM103	1	64	33.2	124.17	132.3	79.4924	2.73025	1.59464	0.880909	0.968805	187.551	4.46967	2.32072	0.649814	0.855522	563.316	6.55477	5.11414	0.625699	0.80068	1095.67	9.67402	6.05296	0.59114	0.736862	146.746	3.95538	2.00849	0.679959	0.917275
FM105	1	51	32.7	73.5	99.67	200.017	6.44006	2.72239	0.753168	0.795551	168.783	5.33943	1.72017	0.651465	0.838208	448.171	7.39926	3.32762	0.688381	0.76661	519.957	6.24408	4.60412	0.603288	0.606777	599.173	10.1049	3.14669	0.408735	0.809562
FM107	1	60	26.1	88.2	112.7	150.142	5.40209	1.61216	0.796491	1.00852	214.024	5.32533	2.18818	0.613297	0.819395	291.817	4.44248	3.49035	0.703473	0.827301	982.113	8.69243	6.07497	0.415163	0.516241	882.031	11.1347	4.35236	0.517916	0.841778
FM109	1	61	34.8	86.53	84.97	51.433	3.55414	0.822841	0.813378	0.87702	101.084	3.52204	1.53469	0.644112	0.779968	370.808	5.62417	3.99744	0.620186	0.790813	510.782	6.87153	4.04268	0.537888	0.752333	238.041	5.01212	2.54052	0.683977	0.882982
FM111	1	67	31.6	60.47	76.73	350.975	6.79351	2.82526	0.438116	0.90461	651.891	7.35714	4.8651	0.42182	0.701759	532.465	6.34061	4.49765	0.393797	0.761579	971.72	9.38385	5.54798	0.398449	0.655418	305.654	5.84681	2.9091	0.618018	0.925015
FM112	1	53	23.4	68.6	78.4	116.354	3.68108	1.87106	0.84176	0.958841	119.518	2.78785	2.55426	0.790797	0.975863	269.614	4.75413	3.06387	0.722064	0.793711	1356.84	10.2636	7.23357	0.438282	0.507063	136.864	3.32426	2.21304	0.680797	0.907361
FM114	1	61	31.6	96.33	98	252.869	4.59885	3.19602	0.811048	0.854334	408.35	6.90906	3.22461	0.694941	0.885909	802.935	5.99844	7.35752	0.711204	0.72297	470.231	6.87219	4.19357	0.653058	0.822826	661.441	7.34996	4.7918	0.634055	0.782729
FM115	1	56	38.8	66.79	78.4	82.0458	3.57599	1.2728	0.742906	0.949399	458.452	7.46996	3.45578	0.562912	0.741585	256.381	4.98929	2.74479	0.601634	0.710345	451.276	8.06015	3.2183	0.522063	0.657194	397.373	4.95072	4.2857	0.657896	0.734048
S006	0	55	31	114.07	155.38	204.936	4.26212	2.62969	0.742016	0.829308	130.055	5.33018	1.33862	0.63902	0.927161	139.944	4.26603	1.75229	0.638933	0.838318	151.733	3.67927	2.23649	0.684011	0.870563	160.184	4.0669	2.33824	0.645762	0.867938
S007	0	53	28	129.61	143.91	127.287	5.00966	1.63226	0.852783	0.992688	181.921	6.40411	2.25314	0.755024	0.852852	483.838	5.87307	5.03121	0.691432	0.84298	663.933	7.50504	4.98998	0.610514	0.828801	45.2894	3.31843	0.791032	0.858024	1.00565
S009	0	55	27.4	53.22	90.41	42.8543	2.67547	1.09007	0.843509	1.0198	51.5947	2.87671	1.0895	0.831018	0.988809	290.164	6.14098	2.77035	0.678646	0.787732	629.426	8.45243	4.40891	0.56821	0.762518	47.1531	2.36974	1.08775	0.774745	0.996805
S010	0	57	23.9	97.76	118.04	94.174	2.82945	1.82948	0.824042	0.986297	62.404	2.66554	1.2585	0.782711	0.948961	656.389	6.10753	6.22631	0.642234	0.787893	2296.01	13.533	9.47731	0.485869	0.620417	58.3951	2.57126	1.23892	0.788255	0.924705
S011	0	52	30.7	101.77	215.7	144.253	5.78766	1.34822	0.740652	0.961643	71.928	4.17284	1.08576	0.704569	0.930531	937.655	9.66581	5.19235	0.517687	0.601987	546.005	8.5561	4.02909	0.542749	0.783269	90.2607	4.16385	1.16059	0.679386	0.902665
S012	0	46	20.8	72.91	116.58	31.5645	2.17384	1.04133	0.940496	1.01486	45.3062	1.9193	1.26532	0.908946	0.996309	144.304	2.99254	2.5902	0.81916	0.806079	488.472	6.7029	3.95755	0.630528	0.785956	96.9349	2.6698	2.01051	0.894103	0.940348
S013	0	54	21.7	109.37	114.27	93.9981	3.23572	1.97485	0.82528	1.0298	195.861	5.4276	2.06368	0.785784	1.01239	440.306	5.40991	4.33697	0.592141	0.810994	622.838	8.2138	4.14873	0.618756	0.74244	102.829	2.77253	2.37862	0.847635	0.995016
S015	0	57	27.8	86.49	153.47	58.0973	3.82257	0.905353	0.874679	0.988794	78.9377	3.35477	1.29873	0.757541	0.943439	277.396	4.86262	3.06432	0.633872	0.721411	731.598	7.80387	5.03367	0.568764	0.622913	67.3038	2.5491	1.40586	0.762563	0.871378
S016	0	53	33.3	103.37	104.47	160.41	3.35935	3.26138	0.810177	0.986223	342.658	4.71863	3.9681	0.712222	0.979973	199.479	4.55024	2.41538	0.681424	0.846065	424.91	6.72667	3.61722	0.61907	0.782908	137.014	3.46833	2.85601	0.816428	0.995244
S019	0	48	22.1	84.87	115.93	39.3392	4.02265	0.596819	1.00698	1.00418	17.7091	2.12416	0.454436	0.966546	1.01344	130.861	4.57603	1.64143	0.865671	0.827632	223.714	4.85022	2.46276	0.730337	0.957576	82.4425	3.93802	2.04348	0.906386	1.01651
S021	0	51	27.3	128.97	102.8	99.8854	2.75986	1.98907	0.816019	0.989637	98.7853	4.84562	1.15706	0.477625	1.00511	373.942	4.6217	4.37784	0.637576	0.901252	601.267	6.83263	5.20648	0.570506	0.658954	48.3832	2.69653	0.973108	0.677264	0.935957
S022	0	54	33.7	63.65	94.67	165.416	4.86098	1.83204	0.868331	0.986692	250.947	5.441	2.61795	0.729316	0.922076	333.719	5.63117	3.25382	0.638801	0.813034	579.159	8.43601	4.29067	0.62534	0.729309	61.6776	3.60701	1.01097	0.843254	0.99072
S023	0	49	21.7	135.53	112.65	35.1608	3.11601	0.610392	0.839362	0.803005	44.4455	1.94255	1.27266	0.985448	0.99214	234.366	4.99693	2.52724	0.77414	0.877947	262.628	4.9469	2.86652	0.73768	0.80932	64.8164	2.3179	1.95665	0.901172	1.02381
S024	0	57	23.1	154.01	123.29	89.0006	3.48704	1.38043	0.752349	0.930443	103.392	3.71575	1.91714	0.765544	1.01371	357.38	6.31509	3.07847	0.629469	0.806725	606.419	7.87072	4.26853	0.656613	0.72624	156.593	4.98516	1.72017	0.571985	0.816461
s025	0	53	29.9	138.77	97.9	164.976	4.70121	1.95672	0.723172	0.881131	113.03	6.54758	0.960412	0.733079	1.00906	388.95	7.41669	2.93108	0.659433	0.888493	335.865	5.94977	3.278	0.561185	0.800287	90.5625	3.29405	1.4827	0.732358	0.818167
S026	0	60	27.8	132.25	120.79	41.1878	2.44162	0.9232	0.893526	1.01246	163.956	3.36335	2.79809	0.760639	0.889354	298.958	3.89873	4.17043	0.709864	0.690713	1193.17	10.5909	6.07269	0.547692	0.661353	38.1851	2.17963	0.952674	0.791838	0.991337
S027	0	67	24.7	101.19	148.57	118.699	3.41255	2.01962	0.842335	1.00236	141.64	8.14721	0.983518	0.744685	0.989505	397.448	3.98402	5.31488	0.750473	0.87742	1017.06	7.99655	6.99689	0.620484	0.70968	43.4759	2.99414	0.899611	0.859634	1.00171
S028	0	55	27.6	187.77	208.99	276.133	4.55064	3.22802	0.752784	0.999498	78.9512	3.54314	1.29788	0.731751	1.00771	411.882	5.0369	4.71917	0.652109	0.853247	435.745	4.31755	5.60111	0.612217	0.841327	125.647	3.01211	2.26549	0.81598	0.958061
S029	0	49	3.6	106.09	93.05	36.8627	3.64059	0.57699	0.724667	0.965657	26.1304	2.99678	0.465166	0.806626	0.981813	221.956	4.85738	2.47013	0.644967	0.907836	537.987	6.40646	4.67594	0.559499	0.711564	100.539	3.8667	1.53976	0.780075	1.02487
S030	0	67	32.1	73.5	147.98	148.124	4.75407	1.7886	0.617944	0.906601	133.927	3.6154	2.04314	0.685148	0.885769	199.855	3.33175	3.20139	0.65792	0.854924	946.34	7.81717	6.43612	0.540671	0.736906	147.517	4.78001	1.7942	0.599713	0.960576
S031	0	46	28.6	161.7	132.25	70.8708	2.73406	1.48636	0.809633	0.918393	86.3286	2.97013	1.59406	0.773165	0.996856	176.524	3.64412	2.59755	0.689712	0.817664	408.388	6.29424	3.55553	0.511658	0.762353	133.476	3.11378	2.32056	0.691439	0.906843
S032	0	64	25	96.33	73.5	52.1348	1.99729	1.46983	0.878055	1.0276	48.3186	2.83238	0.965435	0.825599	1.00865	508.103	4.61285	6.15559	0.64859	0.704983	502.224	8.21973	3.25466	0.714246	0.825481	132.832	2.47494	2.87806	0.811459	0.998932
S034	0	54	24.2	99.57	120.84	70.8806	2.21826	1.85828	0.883926	0.995504	137.475	5.24492	1.45816	0.810803	0.984088	143.45	3.54587	2.21064	0.753052	0.919567	954.399	9.35145	5.98895	0.718346	0.734334	53.7559	2.65807	1.08094	0.892228	0.962381
S035	0	55	25	135.68	142.1	154.113	6.51775	1.49601	0.672262	0.981368	121.651	5.00854	1.40994	0.526286	1.00969	515.381	7.81733	3.76878	0.540062	0.736498	983.391	7.28217	7.33237	0.545649	0.597315	85.2815	3.64683	1.24838	0.611455	0.972903
S036	0	54	30.9	104.47	158.37	161.962	3.91088	2.25869	0.749601	0.884994	228.72	4.3768	2.89741	0.683831	0.836959	174.193	3.77838	2.45949	0.701008	0.756981	465.054	6.47695	4.1239	0.724538	0.687826	212.675	6.12886	1.86012	0.618072	0.894147
S037	0	53	23.2	96.33	47.04	143.916	4.93226	1.78536	0.743723	0.912827	140.254	4.74193	1.61355	0.732801	0.860846	300.748	5.85439	2.76597	0.718933	0.848133	817.585	9.03551	5.0645	0.573202	0.774616	94.0853	2.82608	1.8073	0.795666	0.997869
S039	0	49	25.6	97.85	155.13	129.114	4.02308	1.7376	0.633902	0.922917	228.208	6.66131	1.84651	0.558274	0.953779	356.985	6.43598	3.07187	0.6347	0.784026	793.207	10.2289	4.25802	0.554113	0.772312	212.263	5.07224	2.33186	0.614037	0.945389
S040	0	49	23.5	78.4	63.7	77.5061	3.92577	1.72498	0.889511	0.973829	202.304	4.98844	2.24793	0.816433	0.948941	235.196	6.24169	2.08634	0.815309	0.87462	898.755	10.2877	5.7649	0.638298	0.830595	73.7206	2.68772	1.50957	0.839279	0.861182
S042	0	48	23	97.61	120.54	117.416	5.96526	1.1021	0.806665	0.978303	68.8806	3.9785	1.07488	0.765409	0.993081	236.549	4.52844	2.99146	0.672461	0.723921	564.396	8.0847	3.71403	0.562823	0.673895	72.8101	3.79765	1.08988	0.838326	0.990541
S043	0	57	29.3	100.94	98	61.4847	4.97738	0.829933	0.890499	1.00481	53.6835	3.67278	0.801108	0.841359	0.796259	139.095	4.771	1.74042	0.832864	0.984022	388.843	6.08369	3.86352	0.605906	0.747208	45.4986	3.43271	0.938668	0.905293	0.971705
S044	0	53	21.6	102.85	68.55	64.384	3.93885	1.10553	0.95089	0.967129	133.268	3.05383	2.62815	0.817173	0.872898	293.066	4.71247	3.31515	0.797799	0.852687	744.002	7.35291	5.41564	0.647186	0.775626	77.7579	2.3149	1.79829	0.841246	0.960989
S045	0	48	23.4	124.12	168.17	89.9596	2.91797	1.8134	0.850376	0.9067	51.1415	3.18548	0.874032	0.893021	0.976799	208.741	3.85163	3.02728	0.737529	0.952639	499.658	7.2503	3.7137	0.570283	0.740657	59.3	2.44526	1.37903	0.819241	0.792563
S046	0	52	28.8	93.1	132.25	60.0684	2.73704	1.20273	0.8606	0.972959	44.7963	2.97183	0.85101	0.710265	0.977441	182.45	4.74172	2.28428	0.728782	0.874455	180.011	4.08929	2.33941	0.684916	0.821751	96.3049	3.48407	1.48134	0.693532	0.892152
S047	0	51	23.9	187.62	140.29	60.5174	3.7214	0.881166	0.968162	0.997311	66.2475	2.57236	1.49855	0.911451	0.995961	433.499	5.45632	4.24465	0.835035	0.95391	319.28	5.72078	2.9966	0.822395	0.980555	99.3844	2.88806	2.03986	0.850125	1.01542
S048	0	49	28	247.94	267.54	82.7687	3.13716	1.5003	0.779344	0.96854	164.588	3.87649	2.68182	0.727798	0.964136	358.8	5.10243	3.86164	0.709895	0.723765	1135.15	11.5311	5.61094	0.590456	0.705962	237.776	3.77712	3.47649	0.682414	0.86462
S049	0	54	21.1	112.7	78.4	117.505	3.37642	1.95181	0.733996	0.847277	109.483	3.82413	1.57103	0.718748	0.937686	407.39	6.86721	3.39072	0.576464	0.805547	411.676	5.2951	4.18645	0.628372	0.802011	83.6752	2.47452	1.80374	0.805092	0.949044
S050	0	49	25.1	147	120.83	74.7013	3.6517	1.10444	0.848372	0.939559	142.017	3.88407	2.22125	0.678475	0.933914	237.069	5.06674	2.58288	0.692408	0.825049	465.781	5.1376	4.89817	0.630948	0.754662	57.5625	2.67986	1.16303	0.878496	0.972999
S051	0	52	21.8	83.3	78.4	58.8984	3.21894	1.0399	0.791165	1.01121	126.009	3.85065	1.87739	0.840703	1.02529	483.537	7.2658	3.55665	0.769032	0.831121	566.562	7.14416	4.39979	0.677238	0.753663	247.292	4.84654	2.81765	0.868244	0.965111
S053	0	51	23.9	83.3	84.87	86.7924	2.63306	1.75642	0.766231	0.806847	117.612	3.58219	1.86245	0.665075	0.91498	190.312	3.52729	2.89463	0.641053	0.900679	1316.76	9.69498	7.24385	0.654472	0.728839	359.315	4.68625	4.15289	0.658032	0.715794
S056	0	64	23.4	76.73	99.67	144.579	4.61773	1.72184	0.841587	1.0224	108.468	4.17826	1.4168	0.790953	0.959827	251.745	4.63949	3.12394	0.686784	0.816541	413.417	9.80342	3.60446	0.653221	0.816651	208.955	4.51705	2.53303	0.747974	0.878959
S059	0	59	27.9	112.7	78.4	218.225	4.65864	2.85919	0.734661	0.969774	171.259	5.92516	1.54796	0.687546	0.948026	283.163	4.30568	3.60225	0.77818	0.82578	1792.68	12.6827	8.53538	0.573163	0.745404	145.611	3.30389	2.37039	0.751169	0.891745
S061	0	51	25.5	187.87	145.33	46.8981	2.99621	0.924109	0.796598	1.01071	78.1579	3.16853	1.37612	0.722833	0.886863	158.3	3.55904	2.41712	0.652162	0.802384	397.756	8.85844	2.38504	0.567667	0.715857	116.156	3.86424	1.62071	0.708344	0.817912
S063	0	53	24	106.13	94.77	63.5087	2.96586	1.15251	0.875392	1.01029	164.531	5.88643	1.75551	0.751339	0.79918	158.053	3.90392	2.22991	0.746427	0.822199	722.518	9.2123	4.22046	0.666433	0.810399	101.737	3.66867	1.51546	0.753288	0.875515
S064	0	63	32.4	86.53	81.63	27.6209	2.60326	0.671022	0.866816	0.997831	32.6869	2.75148	0.643093	0.815846	0.845914	317.065	5.59686	3.44108	0.634968	0.890305	664.688	9.17111	4.28029	0.647748	0.871849	107	3.95754	1.46473	0.747788	0.853735
S065	0	66	31.1	115.64	93.1	62.507	3.75535	0.898977	0.812309	1.0115	146.562	6.76576	1.21816	0.634822	0.86134	367.435	5.56203	3.5255	0.726537	0.854863	336.484	5.44696	3.29119	0.66002	0.791691	122.703	4.0669	1.80551	0.780511	0.969496
S068	0	66	32.4	91.43	84.97	209.597	5.17876	2.45195	0.775298	0.902727	135.83	4.26388	2.01001	0.853517	0.947287	366.145	4.66927	4.19899	0.74967	0.775972	999.366	8.12895	6.63767	0.708008	0.692587	132.352	3.00181	2.54016	0.862791	0.926007
S069	0	67	28.1	119.36	129.07	48.5807	2.53728	1.03145	0.916475	0.974213	43.7859	3.01069	0.794179	0.838402	1.02413	294.597	5.35754	3.04058	0.748726	0.887938	1020.1	8.7991	6.56762	0.686918	0.795138	97.429	3.48047	1.4998	0.815591	0.937898
S071	0	52	23.3	161.7	166.6	109.632	3.31296	1.81272	0.83671	0.997953	101.808	2.89583	1.91036	0.824256	0.948719	264.848	3.52487	4.16676	0.742177	0.84656	408.608	5.85823	3.7718	0.688055	0.756785	70.5232	2.3861	1.72345	0.784718	1.00452
S072	0	48	31	66.93	99.67	55.2428	2.42226	1.21192	0.735865	1.0195	100.199	3.52488	1.62246	0.717509	0.934773	288.435	4.19651	3.76467	0.682983	0.868928	411.446	6.44586	3.42213	0.592875	0.776408	46.7403	3.08714	0.880678	0.789967	0.978989
