# Supplementary material for: Characterization of postural control impairment in women with fibromyalgia
Source: PLoS One. 2018 May 3;13(5):e0196575. doi: 10.1371/journal.pone.0196575 (PMC5933724; doi:10.1371/journal.pone.0196575)
Supplement: S2 Dataset — (XLSX) [file pone.0196575.s002.xlsx]

## Sheet: S2 DATABASE. Reliability databa
Quadriceps1	Hamstrings1	Quadriceps2	Hamstrings2	Quadriceps3	Hamstrings3	BMI_1	BMI_2	BMI_3
112.014	107.702	101.626	152.096	113.386	142.002	23.4	23.2	23.2
124.068	46.354	133.182	57.33	103.096	76.734	27	27	27.2
194.236	90.944	179.242	83.888	151.018	83.3	20.4	20.4	20.5
72.03	73.598	101.234	114.954	98.686	96.236	20.8	20.8	20.7
147.588	101.528	124.264	96.334	186.004	151.41	24.1	24.1	24.1
48.51	54.684	60.466	83.3	44.198	90.454	22.4	22.4	22.1
149.646	154.84	142.59	145.236	138.18	123.676	26.5	26.5	26.4
102.9	55.174	84.084	44.198	100.254	86.142	22.8	22.8	22.7
134.064	94.276	152.194	114.464	126.714	113.288	20	20	20.2
102.998	135.534	112.504	104.468	90.062	127.302	22.8	22.7	22.8
107.212	104.664	102.704	66.542	69.874	76.636	34.1	33.7	34.8
100.058	99.078	175.322	137.592	103.488	141.806	19.8	19.8	19.7
92.12	73.5	88.886	53.606	157.388	84.084	19.9	19.9	19.8
75.46	72.422	91.532	74.088	83.692	84.28	28	28	27.7
122.304	133.378	132.594	160.034	122.304	133.378	20.7	20.7	20.8

## Sheet: Caption
1	Observer 1	Day 1
2	Observer 2	Day 1
3	Observer 3	Day 2
